# Supplementary material for: Mississippi Farmers’ Interest in and Experience with Farm to School
Source: Int J Environ Res Public Health. 2022 Jun 30;19(13):8025. doi: 10.3390/ijerph19138025 (PMC9265993; doi:10.3390/ijerph19138025)
Supplement: Supplementary file 1 [file ijerph-19-08025-s001.zip]

Archive with 1 entries (1 files):
- ijerph-1763693-supplementary.pdf
